# Supplementary material for: FOXM1 and NFκB Form a Positive Feedback Loop to Promote Cell Growth and Drug Resistance in Mantle Cell Lymphoma
Source: Cells. 2026 Apr 25;15(9):776. doi: 10.3390/cells15090776 (PMC13162716; doi:10.3390/cells15090776)
Supplement: Supplementary file 1 [file cells-15-00776-s001.zip]

Archive with 1 entries (1 files):
- cells-4242690-supplementary.pdf
